# Supplementary material for: A data set of inland lake catchment boundaries for the Qiangtang Plateau
Source: Sci Data. 2019 May 16;6:62. doi: 10.1038/s41597-019-0066-x (PMC6522506; doi:10.1038/s41597-019-0066-x)
Supplement: Supplementary file 1 — Download metadata file [file 41597_2019_66_MOESM1_ESM.zip]

Archive with 3 entries (3 files):
- s_Weng273D_study.txt
- a_Weng273D_assay.txt
- i_Investigation.txt
