# Supplementary material for: A data set of inland lake catchment boundaries for the Qiangtang Plateau
Source: Sci Data. 2019 May 16;6:62. doi: 10.1038/s41597-019-0066-x (PMC6522506; doi:10.1038/s41597-019-0066-x)
Supplement: Supplementary file 1 — Download metadata file [file 41597_2019_66_MOESM1_ESM.zip › s_Weng273D_study.txt]

Source Name	Characteristics[geographical location]	Term Source REF	Term Accession Number	Characteristics[environment type]	Term Source REF	Term Accession Number	Protocol REF	Sample Name	Factor Value[lake type]
Landsat 8 Operational Land Imager	Tibetan Plateau	GAZ	GAZ:00011732	lake	ENVO	ENVO:00000020	Lake water body extraction	KMZ files imported into Google Earth	single lake; tandem lake; mixed lake 
