# Supplementary material for: A data set of inland lake catchment boundaries for the Qiangtang Plateau
Source: Sci Data. 2019 May 16;6:62. doi: 10.1038/s41597-019-0066-x (PMC6522506; doi:10.1038/s41597-019-0066-x)
Supplement: Supplementary file 1 — Download metadata file [file 41597_2019_66_MOESM1_ESM.zip › a_Weng273D_assay.txt]

Sample Name	Protocol REF	Assay Name	Raw Data File	Comment[Data Repository]	Comment[Data Record Accession]	Comment[Data Record URI]
KMZ files imported into Google Earth	Lake catchment delineation	single-lake catchment shapefile	Lake Catchment Set.zip/Catchment	figshare	doi:10.6084/m9.figshare.7284251	https://doi.org/10.6084/m9.figshare.7284251
KMZ files imported into Google Earth	Lake catchment delineation	tandem-lake catchment shapefile	Lake Catchment Set.zip/Catchment	figshare	doi:10.6084/m9.figshare.7284251	https://doi.org/10.6084/m9.figshare.7284251
KMZ files imported into Google Earth	Lake catchment delineation	mixed-lake catchment shapefile	Lake Catchment Set.zip/Catchment	figshare	doi:10.6084/m9.figshare.7284251	https://doi.org/10.6084/m9.figshare.7284251
KMZ files imported into Google Earth	Lake catchment delineation	shapefile with all lakes derived from Landsat 8 remote sensing images	Lake Catchment Set.zip/Lake	figshare	doi:10.6084/m9.figshare.7284251	https://doi.org/10.6084/m9.figshare.7284251
KMZ files imported into Google Earth	Lake catchment delineation	explaination of affiliation between lakes and catchments	Lake Catchment Set.zip/Information	figshare	doi:10.6084/m9.figshare.7284251	https://doi.org/10.6084/m9.figshare.7284251
KMZ files imported into Google Earth	Lake catchment delineation	Python Scripts	Lake Catchment Set.zip/Python Scripts	figshare	doi:10.6084/m9.figshare.7284251	https://doi.org/10.6084/m9.figshare.7284251
