# Supplementary material for: A data set of inland lake catchment boundaries for the Qiangtang Plateau
Source: Sci Data. 2019 May 16;6:62. doi: 10.1038/s41597-019-0066-x (PMC6522506; doi:10.1038/s41597-019-0066-x)
Supplement: Supplementary file 1 — Download metadata file [file 41597_2019_66_MOESM1_ESM.zip › i_Investigation.txt]

# Investigation File generated for Scientific Data with Investigation File Authoring Tool version 0.1.0 on 15/04/2019 - This metadata file is CC0
ONTOLOGY SOURCE REFERENCE
Term Source Name	GAZ	ERO	NCIT	ENVO
Term Source File	http://data.bioontology.org/ontologies/GAZ	http://data.bioontology.org/ontologies/ERO	http://data.bioontology.org/ontologies/NCIT	http://data.bioontology.org/ontologies/ENVO
Term Source Version	$Revision: 1.512 $	2013-08-02	17.06d	
Term Source Description	Gazetteer	Eagle-I Research Resource Ontology	National Cancer Institute Thesaurus	Environment Ontology
INVESTIGATION
Investigation Identifier
Investigation Title
Investigation Description
Investigation Submission Date
Investigation Public Release Date
INVESTIGATION PUBLICATIONS
Investigation PubMed ID
Investigation Publication DOI
Investigation Publication Author List
Investigation Publication Title
Investigation Publication Status
Investigation Publication Status Term Accession Number
Investigation Publication Status Term Source REF
INVESTIGATION CONTACTS
Investigation Person Last Name
Investigation Person Mid Initials
Investigation Person First Name
Investigation Person Address
Investigation Person Phone
Investigation Person Fax
Investigation Person Email
Investigation Person Affiliation
Investigation Person Roles
Investigation Person Roles Term Accession Number
Investigation Person Roles Term Source REF
STUDY
Study Identifier	10.1038/s41597-019-0066-x
Study Title	A data set of inland lake catchment boundaries for the Qiangtang Plateau
Study Submission Date	16/08/2017
Study Public Release Date	16/05/2019
Study Description	https://www.nature.com/articles/s41597-019-0066-x
Study File Name	s_Weng273D_study.txt
Comment[Subject Keywords]	""
Comment[Manuscript Licence]	CC BY-4.0
Comment[Experimental Metadata Licence]	CC0
Comment[Supplementary Information File Name]
Comment[Supplementary Information File Type]
Comment[Supplementary Information File URL]
Comment[Data Repository]	figshare
Comment[Data Record Accession]	doi:10.6084/m9.figshare.7284251
Comment[Data Record URI]	https://doi.org/10.6084/m9.figshare.7284251
STUDY DESIGN DESCRIPTORS
Study Design Type	modeling and simulation objective	data transformation objective	image processing objective
Study Design Type Term Accession Number	ERO:0100102	ERO:0100002	ERO:0100030
Study Design Type Term Source REF	ERO	ERO	ERO
STUDY PUBLICATIONS
Study PubMed ID
Study Publication DOI
Study Publication Author List
Study Publication Title
Study Publication Status
Study Publication Status Term Accession Number
Study Publication Status Term Source REF
STUDY FACTORS
Study Factor Name	lake type
Study Factor Type	Classification
Study Factor Type Term Accession Number	NCIT:C25161
Study Factor Type Term Source REF	NCIT
STUDY ASSAYS
Study Assay Measurement Type	drainage basin
Study Assay Measurement Type Term Accession Number	ENVO:00000291
Study Assay Measurement Type Term Source REF	ENVO
Study Assay Technology Type	computational modeling technique
Study Assay Technology Type Term Accession Number	ERO:0001251
Study Assay Technology Type Term Source REF	ERO
Study Assay Technology Platform	""
Study Assay File Name	a_Weng273D_assay.txt
STUDY PROTOCOLS
Study Protocol Name	Lake water body extraction	Lake catchment delineation
Study Protocol Type	image processing technique	data transformation
Study Protocol Type Term Accession Number	ERO:0001788	OBI:0200000
Study Protocol Type Term Source REF	ERO	ERO
Study Protocol Description		
Study Protocol URI	""	""
Study Protocol Version		
Study Protocol Parameters Name	""	""
Study Protocol Parameters Name Term Accession Number	""	""
Study Protocol Parameters Name Term Source REF	""	""
Study Protocol Components Name	""	""
Study Protocol Components Type	""	""
Study Protocol Components Type Term Accession Number	""	""
Study Protocol Components Type Term Source REF	""	""
STUDY CONTACTS
Study Person Last Name	Yan	Li	Bi	Weng	Qin	Wang	Do
Study Person First Name	Denghua	Meng	Wuxia	Baisha	Tianling	Jianwei	Pierre
Study Person Mid Initials
Study Person Email	""	""	""	wengbs@iwhr.com	""	""	""
Study Person Phone
Study Person Fax
Study Person Address
Study Person Affiliation	State Key Laboratory of Simulation and Regulation of Water Cycle in River Basin, China Institute of Water Resources and Hydropower Research (IWHR), Beijing, 100038, China	State Key Laboratory of Simulation and Regulation of Water Cycle in River Basin, China Institute of Water Resources and Hydropower Research (IWHR), Beijing, 100038, China	State Key Laboratory of Simulation and Regulation of Water Cycle in River Basin, China Institute of Water Resources and Hydropower Research (IWHR), Beijing, 100038, China	State Key Laboratory of Simulation and Regulation of Water Cycle in River Basin, China Institute of Water Resources and Hydropower Research (IWHR), Beijing, 100038, China	State Key Laboratory of Simulation and Regulation of Water Cycle in River Basin, China Institute of Water Resources and Hydropower Research (IWHR), Beijing, 100038, China	State Key Laboratory of Simulation and Regulation of Water Cycle in River Basin, China Institute of Water Resources and Hydropower Research (IWHR), Beijing, 100038, China	Institute of Water Resources and Hydrology Department of Hydraulic Engineering, Tsinghua University, Beijing, 100084, China
Study Person Roles
Study Person Roles Term Accession Number
Study Person Roles Term Source REF
Comment[Study Person ORCID]	""	""	0000-0003-0058-6286	""	""	""	""
Comment[Funder]
Comment[FundRef ID]
Comment[Funder Term Source REF]
Comment[Grant Identifier]
